# Supplementary material for: Resveratrol for the Management of Human Health: How Far Have We Come? A Systematic Review of Resveratrol Clinical Trials to Highlight Gaps and Opportunities
Source: Int J Mol Sci. 2024 Jan 6;25(2):747. doi: 10.3390/ijms25020747 (PMC10815776; doi:10.3390/ijms25020747)
Supplement: Supplementary file 1 [file ijms-25-00747-s001.zip]

Archive with 1 entries (1 files):
- ijms-2780248-supplementary.pdf
